# Supplementary material for: Nutritional and Phytochemical Characterization of Radish Leaves: A Comprehensive Overview
Source: Foods. 2025 Sep 20;14(18):3270. doi: 10.3390/foods14183270 (PMC12469553; doi:10.3390/foods14183270)
Supplement: Supplementary file 1 [file foods-14-03270-s001.zip]

Archive with 1 entries (1 files):
- foods-3849469-supplementary.pdf
